# Supplementary material for: Functional Characterization of Tachykinin in Regulating Feeding and Energy Metabolism in the Chinese Oak Silkworm, Antheraea pernyi
Source: Insects. 2026 Feb 28;17(3):257. doi: 10.3390/insects17030257 (PMC13026781; doi:10.3390/insects17030257)
Supplement: Supplementary file 1 [file insects-17-00257-s001.zip]

Archive with 1 entries (1 files):
- insects-4112435-supplementary.xlsx
