# Supplementary material for: Functional Characterization of Tachykinin in Regulating Feeding and Energy Metabolism in the Chinese Oak Silkworm, Antheraea pernyi
Source: Insects. 2026 Feb 28;17(3):257. doi: 10.3390/insects17030257 (PMC13026781; doi:10.3390/insects17030257)
Supplement: Supplementary file 1 [file insects-17-00257-s001.zip › insects-4112435-supplementary.xlsx]

## Sheet: Table S1
Table S1 Primer sequences used in this study
Name	Primers
Clone-ApTK	Forward	5'-ATGGCTCAATGGGGTAA-3'
	Reverse	5'-CATCTGTGCCTTTCTTT-3'
PCR-ApTK (For tissue distribution analysis)	Forward	5'-CGAGGGAAGAAATCTGTCGACA-3'
	Reverse	5'-CAGGGCTCGATACATCAATCCA-3'
PCR-Actin-1 (For tissue distribution analysis)	Forward	5'-CAGGGCTCGATACATCAATCCA-3'
	Reverse	5'-ATCTTCTCTCTGTTGGCCTTGG-3'
qPCR-ApTK (For tissue distribution analysis)	Forward	5'-AAATCCGTACAGAACAAACG-3'
	Reverse	5'-ATCCCGAAGAATCCCATC-3'
qPCR-Actin-1 (For tissue distribution analysis)	Forward	5'-GCCAACAGGGAGAAGATG-3'
	Reverse	5'-GGTGGTGGTGAACGAGTAA-3'

## Sheet: Table S2
Table S2 The detailed information of tachykinins from the Lepidoptera insects used foramino acid sequence alignment and phylogenetic tree consturction
Species	Gene name	Description	Accession No. in NCBI
Manduca sexta	MsTK	tachykinins	XP_030040667.1
Galleria mellonella	GmTK	tachykinins	XP_026761394.1
Achroia grisella	AgTK	tachykinins-like	XP_059058754.1
Amyelois transitella	AtTK	tachykinins	XP_013186067.1
Bombyx mori	BmTK	tachykinin precursor	NP_001124364.1
Plodia interpunctella	PiTK	tachykinins	XP_053615723.1
Epargyreus clarus	EcTK	tachykinins	XP_072933062.1
Anticarsia gemmatalis	AgeTK	tachykinin	XP_075984881.1
Ostrinia furnacalis	OfTK	tachykinins-like	XP_028157939.1
Pectinophora gossypiella	PgTK	tachykinins-like isoform X2	XP_049886062.1
Melitaea cinxia	McTK	tachykinins-like	XP_045454548.1
Chilo suppressalis	CsTK	tachykinin precursor	ALM30345.1
Trichoplusia ni	TnTK	tachykinins isoform X1	XP_026735483.1
Spodoptera frugiperda	SfTK	tachykinins	XP_035453134.1
Nymphalis io	NiTK	tachykinins isoform X1	XP_050354853.1
Operophtera brumata	ObTK	tachykinin	KOB67499.1
Spodoptera exigua	SeTK	tachykinin	AXY04299.1
Battus philenor	BpTK	tachykinins	XP_068619690.1
Plutella xylostella	PxTK	tachykinins isoform X1	XP_048478153.1
Bicyclus anynana	BaTK	tachykinins	XP_023934555.1
Aricia agestis	AaTK	tachykinins	XP_041983017.1
Eumeta japonica	EjTK	tachykinins	GBP42435.1
Maniola hyperantus	MhTK	tachykinins	XP_034836201.2
Maniola jurtina	MjTK	tachykinins isoform X1	XP_045779202.1
Cydia fagiglandana	CfTK	tachykinins	XP_063381023.1
Vanessa tameamea	VtTK	tachykinins isoform X2	XP_026497468.1
Pieris napi	PnTK	tachykinins	XP_047508265.1
Grapholita molesta	GmoTK	tachykinin	QMS43305.1
Leguminivora glycinivorella	LgTK	tachykinins-like	XP_047989957.1
Bradysia coprophila	BcTK	tachykinins isoform X2	XP_037039736.1
Eupeodes corollae	EcoTK	tachykinins isoform X2	XP_055907522.1
Euwallacea similis	EsTK	tachykinins	XP_066250340.1
Episyrphus balteatus	EbTK	tachykinins isoform X2	XP_055850048.1
Hermetia illucens	HiTK	tachykinins isoform X1	XP_037924145.1
Harmonia axyridis	HaTK	tachykinins	XP_045478364.1
Sitophilus oryzae	SoTK	tachykinins isoform X2	XP_030758689.1
Condylostylus longicornis	ClTK	tachykinins	XP_055379173.1
